# Supplementary material for: Effect of Environmental Concentration of Carbamazepine on the Behaviour and Gene Expression of Laboratory Rats
Source: Animals (Basel). 2023 Jun 24;13(13):2097. doi: 10.3390/ani13132097 (PMC10339872; doi:10.3390/ani13132097)
Supplement: Supplementary file 1 [file animals-13-02097-s001.zip]

Archive with 2 entries (1 files):
- animals-2396969-supplementary/
- animals-2396969-supplementary/Table S1.ods
