# Supplementary material for: Effect of Environmental Concentration of Carbamazepine on the Behaviour and Gene Expression of Laboratory Rats
Source: Animals (Basel). 2023 Jun 24;13(13):2097. doi: 10.3390/ani13132097 (PMC10339872; doi:10.3390/ani13132097)
Supplement: Supplementary file 1 [file animals-13-02097-s001.zip › animals-2396969-supplementary/Table S1.ods]

## Sheet: Pro_tisk
		Body weight of rats, g
Treatment	Id	Day 0	Day 1	Day 2	Day 3	Day 4	Day 5	Day 6	Day 7	Day 8	Day 9	Day 10	Day 11	Day 12	Day 13	Day 14	Day 15	Day 16	Day 17	Day 18	Day 19
Therapeutic	1	570	550	550	540	550	540	540	560	580	550	550	550	540	530	550	540	550	530	540	560
	2	540	530	530	530	540	510	500	520	540	530	520	510	520	510	540	520	540	520	520	540
	3	530	510	530	520	510	520	520	530	540	510	520	500	520	510	530	530	530	510	510	530
	4	490	480	520	470	490	490	490	490	500	480	480	480	480	470	500	470	490	470	470	530
	5	510	500	490	510	500	490	490	500	520	500	500	510	500	510	520	500	530	510	510	540
	6	530	530	530	520	520	510	510	520	540	540	510	510	510	510	540	520	530	510	510	550
	7	560	540	540	540	540	520	540	540	550	540	530	530	530	530	550	530	540	520	520	540
	8	420	420	420	400	400	470	460	600	420	410	420	420	430	420	430	410	440	530	420	410
	9	500	500	500	500	460	520	510	560	520	520	520	510	540	530	530	510	550	520	520	510
	10	530	530	510	520	520	540	540	460	530	560	550	530	550	540	540	530	540	510	520	520
	11	490	490	480	480	470	500	490	570	480	500	490	490	510	520	510	490	510	510	490	480
	12	550	550	540	540	530	550	540	470	550	560	590	590	570	560	580	550	580	510	570	560
	13	520	520	500	510	500	530	520	550	510	520	540	540	540	530	540	520	530	520	510	510
Enviromental	1	510	490	500	490	500	490	500	500	500	500	490	480	490	490	500	480	500	480	470	500
	2	590	560	580	570	580	580	580	590	600	570	550	550	560	560	590	540	580	560	580	620
	3	510	520	490	470	500	500	490	500	520	500	500	480	490	490	500	480	500	490	480	520
	4	610	590	590	580	590	500	600	590	580	580	580	580	580	570	590	570	590	570	570	600
	5	490	470	470	460	470	470	480	490	490	480	480	470	480	460	490	460	480	470	460	490
	6	530	530	520	510	500	510	520	530	530	530	510	510	510	500	530	500	540	510	500	550
	7	560	560	560	560	560	560	550	570	590	560	560	550	560	570	570	550	580	560	560	570
	8	600	600	580	570	540	590	580	600	600	600	600	590	600	590	610	590	610	480	570	560
	9	530	530	520	520	530	560	560	560	540	540	570	5550	570	560	570	560	570	560	560	550
	10	460	460	450	450	440	460	450	460	450	450	470	460	470	460	470	460	470	490	460	460
	11	550	550	550	550	560	580	570	570	570	560	580	570	580	580	590	570	590	470	570	560
	12	460	460	450	450	440	470	4600	470	470	460	470	470	480	470	480	470	480	510	450	450
	13	540	540	540	540	540	550	550	550	550	550	560	560	570	570	570	550	570	560	550	540
Control	1	550	540	550	520	540	550	540	540	550	540	540	530	540	540	540	510	540	520	530	540
	2	540	540	530	540	530	530	540	550	550	530	520	520	530	540	540	510	550	520	530	560
	3	510	500	490	500	490	490	490	500	500	480	480	470	480	480	500	470	500	470	480	510
	4	560	560	550	500	500	560	550	560	570	540	540	540	560	540	570	530	560	540	540	570
	5	510	560	510	500	500	500	490	500	520	510	480	490	500	510	530	500	510	490	490	530
	6	560	530	540	540	540	540	540	540	560	530	520	530	540	540	540	510	540	540	540	550
	7	540	540	540	540	550	580	570	570	560	50	580	560	580	570	570	550	580	520	560	550
	8	560	560	560	560	560	590	580	590	580	590	590	570	590	600	600	580	600	520	570	560
	9	500	500	490	490	490	500	5000	510	510	510	510	500	590	580	520	510	530	470	520	510
	10	520	520	530	520	530	540	530	540	540	560	570	550	550	570	580	550	570	540	550	540
	11	550	550	540	560	560	580	580	590	560	580	590	550	600	590	600	570	600	490	570	560
	12	500	500	490	510	520	530	540	540	520	540	550	540	560	550	550	540	570	540	550	540
	13	500	500	510	500	510	530	540	540	520	540	540	530	530	540	530	520	550	550	550	540
